# Supplementary material for: Proteomic Analyses Discern the Developmental Inclusion of Albumin in Pig Enamel: A New Model for Human Enamel Hypomineralization
Source: Int J Mol Sci. 2023 Oct 25;24(21):15577. doi: 10.3390/ijms242115577 (PMC10650821; doi:10.3390/ijms242115577)
Supplement: Supplementary file 1 [file ijms-24-15577-s001.zip]

Archive with 9 entries (8 files):
- Supplementary material/
- Supplementary material/Supplementary_Figure_2.tiff
- __MACOSX/Supplementary material/._Supplementary_Figure_2.tiff
- Supplementary material/Figure legend for Supplementary files.docx
- __MACOSX/Supplementary material/._Figure legend for Supplementary files.docx
- Supplementary material/supplementary_sheet_1.pdf
- __MACOSX/Supplementary material/._supplementary_sheet_1.pdf
- Supplementary material/Supplementary_Figure_1.jpg
- __MACOSX/Supplementary material/._Supplementary_Figure_1.jpg
